# Supplementary material for: Circadian Rhythm Regulates Development of Enamel in Mouse Mandibular First Molar
Source: PLoS One. 2016 Aug 5;11(8):e0159946. doi: 10.1371/journal.pone.0159946 (PMC4975438; doi:10.1371/journal.pone.0159946)
Supplement: S1 File — (XLSX) [file pone.0159946.s001.xlsx]

## Sheet: Sheet1
	Average						SD
	MT1	MT2	Amelx				MT1	MT2	Amelx2
-4	0.00571489	0.0017538	7.33371e-05			-4	0.00231714	0.00175323	7.33371e-05
1	0.000385274	0.0019242	0.0278047			1	0.000365434	0.00268715	0.0278047
2	0.000938111	0.00194948	2.77138			2	0.00139603	0.00350791	2.77138
3	0.00501939	0.00972498	2.68282			3	0.00646273	0.012171	2.68282
4	0.0605262	0.00328863	12.9019			4	0.0988428	0.00511609	12.9019
5	0.0171817	0.00167417	3.37386			5	0.0129805	0.00137293	3.37386
6	0.00105013	0.000279935	4.04532			6	0.00079721	0.0002386	4.04532
7	0.0086954	0.00267003	282.736			7	0.00583458	0.00302537	282.736
