# Supplementary material for: Circadian Rhythm Regulates Development of Enamel in Mouse Mandibular First Molar
Source: PLoS One. 2016 Aug 5;11(8):e0159946. doi: 10.1371/journal.pone.0159946 (PMC4975438; doi:10.1371/journal.pone.0159946)
Supplement: S3 File — (XLS) [file pone.0159946.s003.xls]

## Sheet: PDOT
	Average											SD
PDOT		P+D0	P+D1	P+D2	P+D3	P+D4	P+D5	P+D6	P+D7			P+D0	P+D1	P+D2	P+D3	P+D4	P+D5	P+D6	P+D7
	MT1	0.333823	0.000752388	0.000817873	0.0324919	0.00306624	0.00128917	0.00164028	0.00652518		MT1	0.576926	0.000799683	0.00106281	0.0702867	0.00382535	0.00109776	0.000569968	0.00780445
	MT2	0.335861	0.00538162	0.00328509	0.215608	0.00779907	0.00046126	0.00245677	0.0176354		MT2	0.575161	0.00515115	0.00276506	0.480691	0.0132346	0.000305955	0.00218769	0.0206952
	Amelx	0.459953	0.796115	0.773616	9.44006	5.33166	29.6961	10.2025	1.59935		Amelx	0.501569	0.0523899	0.703908	6.59946	6.20249	23.8398	8.07986	2.63678
	control	0	1	2	3	4	5	6	7			0	1	2	3	4	5	6	7
	MT1	0.00563697	0.000385274	0.000938111	0.00501939	0.0605262	0.0171817	0.00105013	0.0086954		MT1	0.00372668	0.000365434	0.00139603	0.00646273	0.0988428	0.0129805	0.00079721	0.00583458
	MT2	0.0235262	0.0019242	0.00194948	0.00972498	0.00328863	0.00167417	0.000279935	0.00267003		MT2	0.0154471	0.00268715	0.00350791	0.012171	0.00511609	0.00137293	0.0002386	0.00302537
	Amelx	51.7344	0.014574	2.39863	2.23778	12.0997	5.50379	8.96941	138.206		Amelx	87.0218	0.0278047	2.77138	2.68282	12.9019	3.37386	4.04532	282.736

## Sheet: TTEST(PDOT)
PDOT								CONTROL										TTEST
	P+D0							D0									0
Amelx	0.00872881	1	0.371131					152.219	1.50525	1.47939								0.365177	Amelx
MT1	0.000637627	1	0.000832651					0.00577886	0.00184138	0.00929068								0.380275	MT1
MT2	0.00309681	1	0.0044871					0.00978644	0.0402463	0.020546								0.400333	MT2
	P+D1							D1									1
Amelx	0.744839	0.773782	0.798298	0.867539				0.00215963	0.00194637	0.00410046	0.0642571	0.000406347						1.5053e-08	Amelx
MT1	0.000447756	0.00193292	0.000158855	0.000470017				0.000434005	0.00127084	8.78255e-05	0.000239116	0.000481559	0.000334664	0	0.000299532	0.00031992		0.265805	MT1
MT2	0.000315516	0.00978644	0.00985451	0.00157002				0.00694408	0.00240458	0.000162756	0.000296434	0.000489976	0.000603232	0.00602426	0.000194897	0.000197618		0.131779	MT2
	P+D2							D2									2
Amelx	0.0616395		0.790041	1.46917				1.07923	1.02101	0.668964	7.28536	1.93858						0.370492	Amelx
MT1	0.000145167		0.000265316	0.00204313				0.000274672	0.00126206	0.000328914	0.00451831	1.02076e-05	0.000160515	0.000815516	0.000700173	0.000372622		0.895296	MT1
MT2	0.00560139		0.000223878	0.00403001				7.05986e-05	0.000416326	0.000447756	0.0106722	0.00412898	4.39128e-05	0.000557014	0.000228582	0.000979953		0.565672	MT2
	P+D3							D3									3
Amelx	0.12896	7.80825	11.0425	18.507	9.71356			1.16878	1.5966	6.98858	0.570382	0.864537						0.0536669	Amelx
MT1	0.15822	0.000185666	0.000959786	0.00195312	0.00114138			0.00031992	0.000352522	0.0130482	0.000774203	0.000740096	0.00459729	0.0153034				0.318947	MT1
MT2	1.07549	0.000514336	0.000613776	0.000763545	0.000653285			0.000500272	0.0326902	0.0112807	0.000119558	0.000282395	0.018136	0.00506578				0.274552	MT2
	P+D4							D4									4
Amelx	5.35171	0.0106722	1.93858	14.0257				25.8125	20.393	1.55833	0.635075							0.380875	Amelx
MT1	0.000635421	0.00860863	0.00261314	0.000407758				0.000702604	0.000576657	0.0227183	0.000771525	0.25	0.0883883					0.287795	MT1
MT2	0.000404941	0.0275845	0.00273357	0.000473286				0.000141687	0.000134045	0.00228277	0.000123774	0.0132763	0.00377319					0.462617	MT2
	P+D5							D5									5
Amelx	17.5695	68.1197	37.5307	10.8905	14.3701			5.01066	9.81508	1.59107	5.59834							0.0873635	Amelx
MT1	0.000458751	0.000133119	0.00131566	0.00160858	0.00292976			0.00266805	0.0211969	0.0276802								0.0279395	MT1
MT2	0.000130832	0.000298496	0.00046677	0.000460344	0.000949858			0.000235824	0.00181603	0.00297066								0.0926328	MT2
	P+D6							D6									6
Amelx	25.1939	1.61888	8.9383	11.8351	7.43844	6.19026		3.66802	9.81508	14.723	9.48074	7.1602						0.76465	Amelx
MT1	0.00185418	0.00134797	0.000990195	0.00211519	0.00112958	0.00240458		0.000385762	0.000361179	0.00120229	0.00231463	0.000986769						0.185831	MT1
MT2	0.000923884	0.000315516	0.00136678	0.00175416	0.00475942	0.00562083		0.000108501	8.22286e-05	0.000162756	0.000406347	0.000639841						0.0558632	MT2
	P+D7							D7									7
Amelx	0.00291963	0.152301	4.64282					1.17691	6.56593	30.3789	643.591	9.31787						0.448723	Amelx
MT1	0.00411469	0.0152505	0.000210338					0.00489322	0.00344806	0.0084023	0.00834426	0.0183892						0.666339	MT1
MT2	0.0116381	0.0406669	0.000601145					0.00253289	0.00121907	0.00115331	0.000523327	0.00792156						0.14405	MT2

## Sheet: Light
control	0	3	4	5	6			0	3	4	5	6
average							SD
MT1	0.00563697	0.00501939	0.0605262	0.0171817	0.00105013		MT1	0.00372668	0.00646273	0.0988428	0.0129805	0.00079721
MT2	0.0235262	0.00972498	0.00328863	0.00167417	0.000279935		MT2	0.0154471	0.012171	0.00511609	0.00137293	0.0002386
Amelx	51.7344	2.23778	12.0997	5.50379	8.96941		Amelx	87.0218	2.68282	12.9019	3.37386	4.04532
Light
average							SD
MT1	0.194003	1.10488	0.275806	0.0541971	0.13167		MT1	0.320856	0.883525	0.221486	0.0814742
MT2	0.114202	2.07837	0.518197	0.224678	0.157672		MT2	0.122995	1.886	0.675667	0.288947
Amelx	422.616	419.129	494.579	65.7168	0.136787		Amelx	194.821	773.305	326.991	146.297

## Sheet: TTEST(Light)
Light								CONTROL										TTEST
	D0							D0									0
Amelx	161.456	560.278	386.681	582.05				152.219	1.50525	1.47939								0.0293131	Amelx
MT1	0.0114382	0.00608722		0.564482				0.00577886	0.00184138	0.00929068								0.366761	MT1
MT2	0.0109722	0.0168629	0.265172	0.163799				0.00978644	0.0402463	0.020546								0.270114	MT2
	D3							D3									3
Amelx	1971.39	380.038	83.575	0.00286947	0.972655	78.7932		1.16878	1.5966	6.98858	0.570382	0.864537						0.262827	Amelx
MT1	0.00101451		1.77154	1.6529	1.80876	0.290176		0.00031992	0.000352522	0.0130482	0.000774203	0.000740096	0.00459729	0.0153034				0.00722587	MT1
MT2	0.552865	5.42642	2.52275	1.84676	2.04202	0.0793844		0.000500272	0.0326902	0.0112807	0.000119558	0.000282395	0.018136	0.00506578				0.0138348	MT2
	D4							D4									4
Amelx	286.026	211.571	544.958	935.763				25.8125	20.393	1.55833	0.635075							0.0256551	Amelx
MT1	0.0774817	0.404721	0.521233	0.0997873				0.000702604	0.000576657	0.0227183	0.000771525	0.25	0.0883883					0.0657298	MT1
MT2	0.0605806	0.404721	1.50525	0.102238				0.000141687	0.000134045	0.00228277	0.000123774	0.0132763	0.00377319					0.0900233	MT2
	D5							D5									5
Amelx	0.0631532	0.0340784	0.0937524	0.972655				5.01066	9.81508	1.59107	5.59834							0.0221562	Amelx
MT1	0.00338882	0.0313585	0.00381262	0.0349152				0.00266805	0.0211969	0.0276802								0.924479	MT1
MT2	0.115824	0.0321286	0.0186459	0.716978				0.000235824	0.00181603	0.00297066								0.31709	MT2
	D6							D6									6
Amelx	0.136787							3.66802	9.81508	14.723	9.48074	7.1602						#DIV/0!	Amelx
MT1	0.13167							0.000385762	0.000361179	0.00120229	0.00231463	0.000986769						#DIV/0!	MT1
MT2	0.157672							0.000108501	8.22286e-05	0.000162756	0.000406347	0.000639841						#DIV/0!	MT2

## Sheet: Dark
control	0	3	4	5	6			0	3	4	5	6
average							SD
MT1	0.00563697	0.00501939	0.0605262	0.0171817	0.00105013		MT1	0.00372668	0.00646273	0.0988428	0.0129805	0.00079721
MT2	0.0235262	0.00972498	0.00328863	0.00167417	0.000279935		MT2	0.0154471	0.012171	0.00511609	0.00137293	0.0002386
Amelx	51.7344	2.23778	12.0997	5.50379	8.96941		Amelx	87.0218	2.68282	12.9019	3.37386	4.04532
Dark	0	3	4	5	6			0	3	4	5	6
average							SD
MT1	0.123293	0.0586551	0.00854025	0.0104526	0.00397337		MT1	0.288429	0.0879778	0.00589856	0	0.000301567
MT2	2.31018	0.0731025	0.03354	0.0720429	0.0215831		MT2	5.59801	0.0745204	0.0150622	0	0.00116307
Amelx	1.51311	45.9367	114.689	87.7301	273.671		Amelx	2.72183	12.6367	76.5105	0	85.7418

## Sheet: TTEST(Dark)
PDOT								CONTROL										TTEST
	D0							D0									0
Amelx	0.721965	7.03719	0.174948	0.151249	0.189465	0.803851		152.219	1.50525	1.47939								0.17108	Amelx
MT1	0.00682479	0.712025	0.00517222	0.00287943	0.00340059	0.00945308		0.00577886	0.00184138	0.00929068								0.516831	MT1
MT2	0.0251203	13.737	0.0191701	0.0126038	0.0264608	0.0406669		0.00978644	0.0402463	0.020546								0.516264	MT2
	D3							D3									3
Amelx	46.6887	59.9214	40.3641	54.9482	27.7612			1.16878	1.5966	6.98858	0.570382	0.864537						6.52203e-05	Amelx
MT1	0.0813339	0.203768	0.00127968	0.00296038	0.00393342			0.00031992	0.000352522	0.0130482	0.000774203	0.000740096	0.00459729	0.0153034				0.132121	MT1
MT2	0.0871715	0.19751	0.0344345	0.0176401	0.0287559			0.000500272	0.0326902	0.0112807	0.000119558	0.000282395	0.018136	0.00506578				0.0480224	MT2
	D4							D4									4
Amelx	45.0983	103.609	95.0095	84.1563	245.572			25.8125	20.393	1.55833	0.635075							0.0345878	Amelx
MT1	0.0176401	0.00621513	0.00316188	0.00459729	0.0110869			0.000702604	0.000576657	0.0227183	0.000771525	0.25	0.0883883					0.274485	MT1
MT2	0.034674	0.0282619	0.0545983	0.0371627	0.0130031			0.000141687	0.000134045	0.00228277	0.000123774	0.0132763	0.00377319					0.00120021	MT2
	D5							D5									5
Amelx	87.7301							5.01066	9.81508	1.59107	5.59834							#DIV/0!	Amelx
MT1	0.0104526							0.00266805	0.0211969	0.0276802								#DIV/0!	MT1
MT2	0.0720429							0.000235824	0.00181603	0.00297066								#DIV/0!	MT2
	D6							D6									6
Amelx	213.043	334.3						3.66802	9.81508	14.723	9.48074	7.1602						0.000435336	Amelx
MT1	0.00376013	0.00418662						0.000385762	0.000361179	0.00120229	0.00231463	0.000986769						0.00482098	MT1
MT2	0.0224056	0.0207607						0.000108501	8.22286e-05	0.000162756	0.000406347	0.000639841						9.91045e-08	MT2

## Sheet: Analysis
PDOT		average	P+L0	L1	8	10	P+D0	P+D1	P+D2	P+D3	P+D4	P+D5	P+D6	P+D7	AL2+1					SD		P+L0	L1	8	10	P+D0	P+D1	P+D2	P+D3	P+D4	P+D5	P+D6	P+D7	AL2+1
	Amelx2		0.0213029	1.25234	17.5647	1.17672	0.459953	0.796115	0.773616	9.44006	5.33166	29.6961	10.2025	1.59935	-1.059		Amelx2			Amelx2		0.0209485	0.547177	5.89061	0.618858	0.501569	0.0523899	0.703908	6.59946	6.20249	23.8398	8.07986	2.63678	1.10855
	KLK4		0.000351675	0.000431307	0.0312672	0.0175297	0.352347	0.0172624	0.0044292	0.0633445	0.0070168	0.00384187	0.00621349	0.0773383	8.459		KLK4			KLK4		0.000222991	0.000642902	0.021066	0.0196008	0.56089	0.0268913	0.00377365	0.140263	0.00743018	0.00260946	0.00440299	0.0391893	1.22071
	Mmp20		0.00117125	0.0257894	0.102383	0.017762	0.77051	0.287728	0.0270933	0.13893	0.0708266	0.159999	0.194028	0.223222	3.246		Mmp20			Mmp20		0.000512114	0.0124605	0.04267	0.00619299	0.231144	0.459051	0.00678226	0.0925208	0.0422451	0.0533044	0.10282	0.240147	0.790746
	Slc4a		0.000560669	7.15054e-05	0.000124239	0.000158698	0.333531	0.000333042	0.0010289	0.0194933	0.00287656	0.000687146	0.00144878	0.00931655	10.886		Slc4a			Slc4a		0.000684452	4.4806e-05	0.000204311	0.000149779	0.577179	0.000439733	0.00150953	0.0418773	0.00433211	0.000649265	0.000567235	0.0112543	0.641574
	MRa		0.00140725	0.000419075	0.000257741	0.000522266	0.333823	0.000752388	0.000817873	0.0324919	0.00306624	0.00128917	0.00164028	0.00652518	14.328		MRa			MRa		0.00184693	0.000158672	0.000313505	0.000515782	0.576926	0.000799683	0.00106281	0.0702867	0.00382535	0.00109776	0.000569968	0.00780445	0.688845
	MRb		0.00253167	0.000340716	0.000443181	0.000869369	0.335861	0.00538162	0.00328509	0.215608	0.00779907	0.00046126	0.00245677	0.0176354	10.586		MRb			MRb		0.00281344	0.000258612	0.000497384	0.000747918	0.575161	0.00515115	0.00276506	0.480691	0.0132346	0.000305955	0.00218769	0.0206952	0.892212
L&D		average	ad3	ad3+1	ad3+2	ad3+3	con d0	d0	l0	l0.5	l3	l3+1	l3+2	l3+3							SD	ad3	ad3+1	ad3+2	ad3+3	con d0	d0	l0	l0.5	l3	l3+1	l3+2	l3+3
	Amelx1		21.3348	76.2085	101.476	247.276	63.8093	1.52715	484.313	1.36131	382.041	481.177	81.4555	0.12896						Amelx1		9.48618	74.5652	0	162.299	107.599	2.58947	231.47	0	764.459	387.334	181.374
	Amelx2		45.9367	114.689	87.7301	273.671	51.7344	1.51311	422.616	3.75809	419.129	494.579	65.7168	0.136787						Amelx2		12.6367	76.5105	0	85.7418	87.0218	2.72183	194.821	0	773.305	326.991	146.297
	KLK4		0.0757178	0.00754403	0.000847206	0.0446639	0.00228426	0.106605	0.0610771	0.00704102	0.0106719	0.0203171	0.00584557	0.000787736						KLK4		0.106699	0.00575209	0	0.045278	0.00185125	0.259977	0.0925236	0	0.0075598	0.0104352	0.00957052
	Mmp20		2.00384	0.473294	0.319746	0.276168	0.09821	0.0250713	1.10932	0.00485942	0.532291	1.11245	0.186228	0.00242971						Mmp20		2.56283	0.128103	0	0.137948	0.16108	0.0543368	0.489753	0	0.86174	0.470185	0.406753
	Slc4a		0.0477454	0.00211345	0.00216713	0.00100521	0.00185593	0.0483632	0.00375589	0.142102	0.147285	0.0478879	0.0126562	0.0306069						Slc4a		0.0758453	0.00196702	0	0.000407073	0.000661308	0.112207	0.00295592	0	0.143728	0.0362671	0.0172439
	MRa		0.0586551	0.00854025	0.0104526	0.00397337	0.00563697	0.123293	0.194003	1.06069	1.10488	0.275806	0.0541971	0.13167						MRa		0.0879778	0.00589856	0	0.000301567	0.00372668	0.288429	0.320856	0	0.883525	0.221486	0.0814742
	MRb		0.0731025	0.03354	0.0720429	0.0215831	0.0235262	2.31018	0.114202	1.27899	2.07837	0.518197	0.224678	0.157672						MRb		0.0745204	0.0150622	0	0.00116307	0.0154471	5.59801	0.122995	0	1.886	0.675667	0.288947
	b-actin		1	1	1	1	1	1	1	1	1	1	1	1						b-actin
														Average	MRa	MRb	Amelx				SD	MRa	MRb	Amelx
														Control	0.00563697	0.0235262	51.7344				Control	0.00372668	0.0154471	87.0218
												d0		Dark	0.123293	2.31018	1.51311				Dark	0.288429	5.59801	2.72183
														Light	0.194003	0.114202	422.616				Light	0.320856	0.122995	194.821
														PDOT	0.333823	0.335861	0.459953				PDOT	0.576926	0.575161	0.501569
														Average	MRa	MRb	Amelx				SD	MRa	MRb	Amelx
														Control	0.00501939	0.00972498	2.23778				Control	0.00646273	0.012171	2.68282
												d3		Dark	0.0586551	0.0731025	45.9367				Dark	0.0879778	0.0745204	12.6367
														Light	1.10488	2.07837	419.129				Light	0.883525	1.886	773.305
														PDOT	0.0324919	0.215608	9.44006				PDOT	0.0702867	0.480691	6.59946
														Average	MRa	MRb	Amelx				SD	MRa	MRb	Amelx
														Control	0.0605262	0.00328863	12.0997				Control	0.0988428	0.00511609	12.9019
												d3+1		Dark	0.00854025	0.03354	114.689				Dark	0.00589856	0.0150622	76.5105
														Light	0.275806	0.518197	494.579				Light	0.221486	0.675667	326.991
														PDOT	0.00306624	0.00779907	5.33166				PDOT	0.00382535	0.0132346	6.20249
Control			MRA	MRB	Bactin									MRA	MRB	Bactin
	1	average	0.000385274	0.0019242								1	SD	0.000365434	0.00268715	0
	2		0.000938111	0.00194948								2		0.00139603	0.00350791	0
	3		0.00501939	0.00972498								3		0.00646273	0.012171	0
	4		0.0605262	0.00328863								4		0.0988428	0.00511609	0
	5		0.0171817	0.00167417								5		0.0129805	0.00137293	0
	6		0.00105013	0.000279935								6		0.00079721	0.0002386	0
	7		0.0086954	0.00267003								7		0.00583458	0.00302537	0
	11.5		0.00140035	0.000824039								11.5
	18.5		0.00571489	0.0017538								18.5		0.00231714	0.00175323	0
Control	average	Amelx1	Amelx2	KLK4	Mmp20	Slc4a			SD	Amelx1	Amelx2	KLK4	Mmp20	Slc4a
	-11.5	0.000880127	0.00878952	0.00184777	0.000237465	0.000483231	-10		-11.5
	-18.5	0.000207588	0.000319564	0.00223116	0.000105234	0.00120036	-4		-18.5	7.86632e-05	7.33371e-05	0.00134348	9.22631e-05	0.000126892
	1	0.00446669	0.014574	0.0379265	0.00354742	0.00202766	1		1	0.00632085	0.0278047	0.0574141	0.00640331	0.00381699
	2	0.128403	2.39863	0.262119	0.130253	0.00409636	2		2	0.164008	2.77138	0.542092	0.232881	0.00798248
	3	0.122305	2.23778	0.264462	0.0755486	0.00277593	3		3	0.13782	2.68282	0.552509	0.0927068	0.00529146
	4	2.16938	12.0997	0.011319	0.642201	0.000951115	4		4	2.75628	12.9019	0.0212134	1.10931	0.00115001
	5	0.415526	5.50379	0.0020706	0.155004	0.000811429	5		5	0.310956	3.37386	0.00248396	0.0465352	0.00112779
	6	2.72701	8.96941	0.00578834	0.20896	0.000498189	6		6	2.16269	4.04532	0.00520423	0.0899676	0.000359737
	7	3.68984	138.206	0.226441	3.70926	0.010115	7		7	5.30739	282.736	0.314878	7.75001	0.0138103

## Sheet: raw data and analysis
	P+L0						L1					8
Amelx2	24.18	23.535	26.25	25.28	26.555		18.355	16.435	17.535	16.465		14.05	13.345	14.975		18.625																						P+L0						L1					8
KLK4	30.71	27.945	31.02	31.72	31.6		27.205	31.74	30.325	31.345		22.375	22.815	26.185		27.4				4.475	6.4	8.9	4.545	7.71		0.65	-0.06	-0.945	-0.49		-4.195	-4.66	-3.94		-3.5		Amelx2	0.0449667	0.0118415	0.00209331	0.042837	0.00477594		0.63728	1.04247	1.92519	1.40444		18.3156
Mmp20	29.16	26.89	29.095	30.175	28.185		23.34	22.97	23.405	21.64		21.915	21.23	21.555		26.1				11.005	10.81	13.67	10.985	12.755		9.5	15.245	11.845	14.39		4.13	4.81	7.27		5.275		KLK4	0.000486592	0.000557014	7.6722e-05	0.000493384	0.000144665		0.00138107	2.57512e-05	0.000271831	4.65777e-05		0.0571145
Slc4a	28.87	30.315	28.755	31.68	32.5		30.695	30.82	31.885	32.415		36.765	35.55	32.915		33.315				9.455	9.755	11.745	9.44	9.34		5.635	6.475	4.925	4.685		3.67	3.225	2.64		3.975		Mmp20	0.00142482	0.00115732	0.000291342	0.00143972	0.00154305		0.0201232	0.0112417	0.0329175	0.0388754		0.0785633
MRa	27.445	28.5	28.415	30.645	29.89		28.56	28.78	29.755	27.83		33.86	32.545	29.405		33.96				9.165	13.18	11.405	10.945	13.655		12.99	14.325	13.405	15.46		18.52	17.545	14		11.19		Slc4a	0.00174205	0.000107752	0.000368768	0.000507255	7.75239e-05		0.000122919	4.87243e-05	9.21919e-05	2.21859e-05		2.66026e-06
MRb	27.44	27.8	28.21	28.025	30.06		29.09	29.705	28.98	29.295		32.265	30.89	30.095		31.89				7.74	11.365	11.065	9.91	11.045		10.855	12.285	11.275	10.875		15.615	14.54	10.49		11.835		MRa	0.00467765	0.000379135	0.00046677	0.00103942	0.000473286		0.000539908	0.000200376	0.00040354	0.000532474		1.99258e-05
B-actin	19.705	17.135	17.35	20.735	18.845		17.705	16.495	18.48	16.955		18.245	18.005	18.915		22.125				7.735	10.665	10.86	7.29	11.215		11.385	13.21	10.5	12.34		14.02	12.885	11.18		9.765		MRb	0.00469389	0.000615907	0.00053804	0.00638986	0.000420677		0.000373916	0.000105534	0.000690534	0.000192881		6.01949e-05
																				0	0	0	0	0		0	0	0	0		0	0	0		0		B-actin
	10								P+D0					P+D1																								10								P+D0
	17.385	20.605	18.615	19.195	18.955				27.01		21.97			16.035	21.91	20.05	19.965
	23.33	24.9	24.495	27.58	27.935				25.18		25.805			26.545	25.675	26.23	30.435			-0.525	0.045	1.075	0.15	-1.07				6.84		1.43			0.425	0.37	0.325	0.205	Amelx2	1.43893	0.96929	0.474671	0.90125	2.09943				0.00872881	1	0.371131
	23.695	25.85	23.925	25.515	25.54				21.065		20.91			19.335	21.575	23.92	24.245			5.42	4.34	6.955	8.535	7.91				5.01		5.265			10.935	4.135	6.505	10.675	KLK4	0.023357	0.0493776	0.00806002	0.00269593	0.0041577				0.0310341	1	0.0260062
	35.1	32.11	35.78	31.44	31.91				32.08		32.09			30.345	33.73	33.04	29.75			5.785	5.29	6.385	6.47	5.515				0.895		0.37			3.725	0.035	4.195	4.485	Mmp20	0.018136	0.0255594	0.0119653	0.0112807	0.0218685				0.537747	1	0.773782
	29.67	30.05	32.275	30.395	30.955				30.785		30.77			26.735	30.555	32.345	30.815			17.19	11.55	18.24	12.395	11.885				11.91		11.55			14.735	12.19	13.315	9.99	Slc4a	6.68797e-06	0.000333506	3.23008e-06	0.000185666	0.000264398				0.000259856	1	0.000333506
	30.595	29.675	31.51	28.66	29.915				28.505		28.34			27.24	28.215	26.39	29.075			11.76	9.49	14.735	11.35	10.93				10.615		10.23			11.125	9.015	12.62	11.055	MRa	0.000288328	0.00139067	3.6671e-05	0.000383098	0.000512557				0.000637627	1	0.000832651
	17.91	20.56	17.54	19.045	20.025				20.17		20.54			15.61	21.54	19.725	19.76			12.685	9.115	13.97	9.615	9.89				8.335		7.8			11.63	6.675	6.665	9.315	MRb	0.000151857	0.00180348	6.23176e-05	0.00127525	0.00105393				0.00309681	1	0.0044871
																				0	0	0	0	0				0		0			0	0	0	0	B-actin
	P+D2						P+D3						P+D4
Amelx2	26.89		18.23	16.01			31.11	14.025	17.315	15.08	14.2		15	30.065	21.64	13.335																						P+D2						P+D3
KLK4	30.01		25.25	29.71			29.825	27.88	30.65	29.785	29.915		28	29.545	29.065	27.38				4.02		0.34	-0.555			2.955	-2.965	-3.465	-4.21	-3.28		-2.42	6.55	-0.955	-3.81		Amelx2	0.0616395		0.790041	1.46917			0.12896	7.80825	11.0425	18.507	9.71356
Mmp20	27.85		23.585	21.61			33.435	19.995	23.22	21.185	20.935		21.05	30.205	25.825	20.68				7.14		7.36	13.145			1.67	10.89	9.87	10.495	12.435		10.58	6.03	6.47	10.235		KLK4	0.00708999		0.00608722	0.000110398			0.314253	0.000526967	0.00106865	0.000692931	0.000180589
Slc4a	35.745		30.315	25.06			31.56	27.59	30.765	29.285	28.595		29.245	30.26	31.98	28.39				4.98		5.695	5.045			5.28	3.005	2.44	1.895	3.455		3.63	6.69	3.23	3.535		Mmp20	0.0316862		0.0193034	0.0302903			0.0257372	0.124568	0.184284	0.268874	0.0911888
MRa	35.62		29.77	25.5			30.815	29.385	30.805	28.29	27.255		28.04	30.375	31.175	28.405				12.875		12.425	8.495			3.405	10.6	9.985	9.995	11.115		11.825	6.745	9.385	11.245		Slc4a	0.000133119		0.000181845	0.00277173			0.0944045	0.000644291	0.000986769	0.000979953	0.00045087
MRb	30.35		30.015	24.52			28.05	27.915	31.45	29.645	28.06		28.69	28.695	31.11	28.19				12.75		11.88	8.935			2.66	12.395	10.025	9	9.775		10.62	6.86	8.58	11.26		MRa	0.000145167		0.000265316	0.00204313			0.15822	0.000185666	0.000959786	0.00195312	0.00114138
B-actin	22.87		17.89	16.565			28.155	16.99	20.78	19.29	17.48		17.42	23.515	22.595	17.145				7.48		12.125	7.955			-0.105	10.925	10.67	10.355	10.58		11.27	5.18	8.515	11.045		MRb	0.00560139		0.000223878	0.00403001			1.07549	0.000514336	0.000613776	0.000763545	0.000653285
																				0		0	0			0	0	0	0	0		0	0	0	0		B-actin
	P+D5						P+D6							P+D7
	13.5	12.125	12.425	14.245	13.815		13.295	17.445	15.245	14.36	17.15	16.615		29.285	25.33	14.895																						P+D5						P+D6
	25.485	25.715	24.84	26.595	28.975		28.595	27.205	25.69	24.43	26.54	26.56		24.97	25.645	21.39				-4.135	-6.09	-5.23	-3.445	-3.845		-4.655	-0.695	-3.16	-3.565	-2.895	-2.63		8.42	2.715	-2.215		Amelx2	17.5695	68.1197	37.5307	10.8905	14.3701		25.1939	1.61888	8.9383	11.8351	7.43844	6.19026
	20.945	20.885	19.7	20.645	20.21		19.99	20.435	19.88	20.44	23.13	23.195		23.97	23.62	21.29				7.85	7.5	7.185	8.905	11.315		10.645	9.065	7.285	6.505	6.495	7.315		4.105	3.03	4.28		KLK4	0.00433426	0.00552427	0.00687226	0.00208607	0.000392505		0.000624505	0.00186708	0.00641204	0.0110103	0.0110869	0.00628009
	29.735	31.185	28.655	27.865	26.835		27.68	28.36	28.215	27.57	28.945	28.06		28.33	28.125	28.61				3.31	2.67	2.045	2.955	2.55		2.04	2.295	1.475	2.515	3.085	3.95		3.105	1.005	4.18		Mmp20	0.10083	0.157127	0.242322	0.12896	0.170755		0.243164	0.203768	0.359733	0.174948	0.117848	0.0647041
	28.725	31.09	27.225	26.97	26.075		27.025	27.675	28.385	26.81	29.835	27.945		28.79	28.65	29.325				12.1	12.97	11	10.175	9.175		9.73	10.22	9.81	9.645	8.9	8.815		7.465	5.51	11.5		Slc4a	0.000227791	0.000124635	0.000488281	0.000865007	0.00173001		0.00117755	0.000838443	0.00111403	0.00124901	0.00209331	0.00222035
	30.535	29.925	28.72	28.775	27.7		28.03	29.77	27.92	27.08	27.76	26.72		27.29	27.235	27.81				11.09	12.875	9.57	9.28	8.415		9.075	9.535	9.98	8.885	9.79	8.7		7.925	6.035	12.215		MRa	0.000458751	0.000133119	0.00131566	0.00160858	0.00292976		0.00185418	0.00134797	0.000990195	0.00211519	0.00112958	0.00240458
	17.635	18.215	17.655	17.69	17.66		17.95	18.14	18.405	17.925	20.045	19.245		20.865	22.615	17.11				12.9	11.71	11.065	11.085	10.04		10.08	11.63	9.515	9.155	7.715	7.475		6.425	4.62	10.7		MRb	0.000130832	0.000298496	0.00046677	0.000460344	0.000949858		0.000923884	0.000315516	0.00136678	0.00175416	0.00475942	0.00562083
																				0	0	0	0	0		0	0	0	0	0	0		0	0	0		B-actin
	AL2+1
	15.74	14.56	15.67	17.955	15.59																																	AL2+1
	24.82	25.33	25.72	25.19	26.045															-2.3	-1.83	-1.17	0.51	-0.505													Amelx2	-2.3	-1.83	-1.17	0.51	-0.505
	20.245	19.49	19.785	21.75	19.77															6.78	8.94	8.88	7.745	9.95													KLK4	6.78	8.94	8.88	7.745	9.95
	28.34	28.305	27.65	27.855	27.09															2.205	3.1	2.945	4.305	3.675													Mmp20	2.205	3.1	2.945	4.305	3.675
	31.33	30.92	31.27	31.64	31.29															10.3	11.915	10.81	10.41	10.995													Slc4a	10.3	11.915	10.81	10.41	10.995
	27.465	27.39	27.395	27.595	27.895															13.29	14.53	14.43	14.195	15.195													MRa	13.29	14.53	14.43	14.195	15.195
	18.04	16.39	16.84	17.445	16.095															9.425	11	10.555	10.15	11.8													MRb	9.425	11	10.555	10.15	11.8
																				0	0	0	0	0													B-actin	0	0	0	0	0
	average	P+L0	L1	8	10	P+D0	P+D1	P+D2	P+D3	P+D4	P+D5	P+D6	P+D7	AL2+1						SD	P+L0	L1	8	10	P+D0	P+D1	P+D2	P+D3	P+D4	P+D5	P+D6	P+D7	AL2+1
Amelx2		0.0213029	1.25234	17.5647	1.17672	0.459953	0.796115	0.773616	9.44006	5.33166	29.6961	10.2025	1.59935	-1.059		Amelx2			Amelx2		0.0209485	0.547177	5.89061	0.618858	0.501569	0.0523899	0.703908	6.59946	6.20249	23.8398	8.07986	2.63678	1.10855		Amelx2
KLK4		0.000351675	0.000431307	0.0312672	0.0175297	0.352347	0.0172624	0.0044292	0.0633445	0.0070168	0.00384187	0.00621349	0.0773383	8.459		KLK4			KLK4		0.000222991	0.000642902	0.021066	0.0196008	0.56089	0.0268913	0.00377365	0.140263	0.00743018	0.00260946	0.00440299	0.0391893	1.22071		KLK4
Mmp20		0.00117125	0.0257894	0.102383	0.017762	0.77051	0.287728	0.0270933	0.13893	0.0708266	0.159999	0.194028	0.223222	3.246		Mmp20			Mmp20		0.000512114	0.0124605	0.04267	0.00619299	0.231144	0.459051	0.00678226	0.0925208	0.0422451	0.0533044	0.10282	0.240147	0.790746		Mmp20
Slc4a		0.000560669	7.15054e-05	0.000124239	0.000158698	0.333531	0.000333042	0.0010289	0.0194933	0.00287656	0.000687146	0.00144878	0.00931655	10.886		Slc4a			Slc4a		0.000684452	4.4806e-05	0.000204311	0.000149779	0.577179	0.000439733	0.00150953	0.0418773	0.00433211	0.000649265	0.000567235	0.0112543	0.641574		Slc4a
MRa		0.00140725	0.000419075	0.000257741	0.000522266	0.333823	0.000752388	0.000817873	0.0324919	0.00306624	0.00128917	0.00164028	0.00652518	14.328		MRa			MRa		0.00184693	0.000158672	0.000313505	0.000515782	0.576926	0.000799683	0.00106281	0.0702867	0.00382535	0.00109776	0.000569968	0.00780445	0.688845		MRa
MRb		0.00253167	0.000340716	0.000443181	0.000869369	0.335861	0.00538162	0.00328509	0.215608	0.00779907	0.00046126	0.00245677	0.0176354	10.586		MRb			MRb		0.00281344	0.000258612	0.000497384	0.000747918	0.575161	0.00515115	0.00276506	0.480691	0.0132346	0.000305955	0.00218769	0.0206952	0.892212		MRb
B-actin																B-actin			B-actin																B-actin
	pdot nd0	pdot nd0	pdot nd0	pdot nd0	pdot nd1	pdot nd1	pdot nd1	pdot nd1	ad3c	ad3 fn	ad3b1n	ad3en	ad3dn	ad3cn+1	ad3fn+1	ad3dn+1	ad3en+1	ad3cn+1	ad3bn+2	ad3bn+3	ad3cn+3	con d0	con d0	con d0	dof	doe	d0c	d0dn	d0b	d0a	e19.5	e19.5	l4+1na	l0a	loc	l0b	lod	l0.5a	al3an	al3bn	al3cn	al3dn	al3d1n	l3na	al3an+1	al3bn+1	al3cn+1	al3dn+1	al3an+2
Amelx1	22.17	20.525	19.895	19.3	24.88	19.275	28.9	21.205	18.11	17.95	17.59	17.02	17.795	21.055	16.53	16.355	15.33	12.225	14.525	13.88	13.55	14.825	21.21	22.19	21.66	31.89	23.79	23.175	23.71	22.235	20.075	21.46	19.715	12.65	12.265	12.95	15.145	25.925	10.7	20.36	24.015	32.485	27.265	20.215	16.215	15.85	19.805	12.455	15.315
Amelx2	21.975	21.555	20.18	19.445	24.625	19.675	27.26	21.275	17.015	17.18	16.095	15.855	16.44	18.845	15.305	14.935	15.48	11.915	14.735	13.195	13.665	15.13	21.295	22.455	21.895	31.835	24.26	23.655	23.875	22.355	20.37	21.575	22.035	12.865	12.235	13.19	15.5	24.46	10.67	19.77	23.295	37.06	26.19	19.765	16.02	15.905	19.38	12.62	15.625
KLK4	25.845	24.815	31.45	28.91	34.55	28.99	26.03	24.92	25.48	25.155	29.26	30.6	30.27	30.29	30.32	29.175	30.32	26.41	31.395	27.235	25.755	30.445	34.18	31.44	31.155	35.3	33.255	33.455	36.315	32.685	30.975	30.825	33.715	28.585	23.695	28.065	29.765	33.52	26.88	35.53	36.62	35.595	33.435	32.91	31.28	29.465	33.805	27.47	29.43
Mmp20	23.225	21.59	26.365	25.965	34.1	25.71	30.4	20.735	20.91	20.495	23.385	23.39	22.945	24.96	23.57	22.47	23.35	20.835	22.835	23.415	23.47	24.195	29.18	30.965	29.935	37.53	33.425	30.205	30.68	28.965	27.02	29.74	29.645	20.99	21.385	21.63	23.87	34.055	20.46	29.06	35.045	36.845	30.655	27.86	24.96	23.79	28.07	21.765	24.11
Slc4a	26.98	24.86	29.72	27	31.275	26.585	30.19	26.32	26.58	25.6	32.56	32.615	30.94	31.825	31.305	31.135	32.34	29.3	30.04	31.375	31.645	31.15	30.725	32.855	29.35	36.5	30.405	29.605	32.31	30.325	31.425	30.215	31.665	29.36	31.5	29.38	31.8	29.185	28.14	31.48	31.115	31.68	28.075	33.28	30.845	27.435	32.02	27.825	28.52
MRa	26.93	26.42	27.88	29.715	28.485	29.365	29.64	26.195	26.18	25.38	31.04	30.035	29.225	30.165	29.33	29.81	29.64	26.35	27.77	28.985	29.95	29.815	30.97	29.77	28.62	35.14	29.34	29.37	29.675	28.765	29.22	29.36	29.545	26.65	28.725		25.51	26.285	31.56		28.855	27.89	25.295	27.85	27.87	24.935	29.41	25.815	26.32
MRb	24.395	25.785	26.255	26.615	28.185	26.97	29.345	25.165	26.08	25.425	26.29	27.46	26.355	29.19	27.145	25.7	26.625	26.12	24.985	26.41	27.64	29.055	26.52	28.625	26.74	30.87	27.45	27.24	26.715	26.66	26.71	25.755	23.495	26.71	27.255	23.7	27.295	26.015	22.47	25.9	28.345	27.73	25.12	29.72	28.225	24.935	27.88	25.78	26.04
b-actin	22.85	24.005	22.19	21.75	29.485	20.855	31.21	21.915	22.56	23.085	21.43	21.635	21.235	24.34	22	21.505	21.875	19.855	21.19	20.93	22.05	22.38	21.885	23.02	21.425	34.65	21.745	20.93	21.475	22.04	22.35	21.44	21.785	20.2	21.365	21.785	24.685	26.37	21.615	28.34	29.68	28.615	26.15	26.065	24.18	23.63	28.47	22.49	23.98
	pdot nd0	pdot nd0	pdot nd0	pdot nd0	pdot nd1	pdot nd1	pdot nd1	pdot nd1	ad3c	ad3 fn	ad3b1n	ad3en	ad3dn	ad3cn+1	ad3fn+1	ad3dn+1	ad3en+1	ad3cn+1	ad3bn+2	ad3bn+3	ad3cn+3	con d0	con d0	con d0	dof	doe	d0c	d0dn	d0b	d0a	e19.5	e19.5	l4+1na	l0a	loc	l0b	lod	l0.5a	al3an	al3bn	al3cn	al3dn	al3d1n	l3na	al3an+1	al3bn+1	al3cn+1	al3dn+1	al3an+2
Amelx1	1.60214	11.1579	4.90754	5.46416	24.3357	2.9897	4.95883	1.6358	21.8566	35.139	14.3204	24.5049	10.8528	9.74728	44.3235	35.5062	93.3773	198.088	101.476	132.514	362.039	188.054	1.5966	1.77769	0.849685	6.77396	0.242322	0.210954	0.212421	0.873573	4.83998	0.986233	4.19887	187.403	548.748	456.667	744.434	1.36131	1930.82	252.476	50.7382	0.0683934	0.461691	57.68	249.864	219.793	405.905	1049.15	405.905
Amelx2	1.83401	5.46416	4.02782	4.94167	29.0406	2.26577	15.455	1.55833	46.6887	59.9214	40.3641	54.9482	27.7612	45.0983	103.609	95.0095	84.1563	245.572	87.7301	213.043	334.3	152.219	1.50525	1.47939	0.721965	7.03719	0.174948	0.151249	0.189465	0.803851	3.94493	0.91067	0.840896	161.456	560.278	386.681	582.05	3.75809	1971.39	380.038	83.575	0.00286947	0.972655	78.7932	286.026	211.571	544.958	935.763	327.42
KLK4	0.125434	0.570382	0.00163103	0.00699238	0.0298733	0.0035573	36.2523	0.124568	0.132127	0.238159	0.00439476	0.00200109	0.00190631	0.016176	0.00312918	0.00491021	0.00286947	0.0106353	0.000847206	0.0126475	0.0766803	0.00373416	0.000198992	0.00291963	0.00117755	0.63728	0.000342882	0.000169668	3.40969e-05	0.000624505	0.00253289	0.00149566	0.000256278	0.00299132	0.198884	0.0128686	0.0295643	0.00704102	0.0260062	0.00684848	0.00814426	0.00792156	0.00641204	0.00869861	0.00728932	0.0175182	0.0247745	0.0316862	0.0228763
Mmp20	0.771105	5.33319	0.0553605	0.0538466	0.0408081	0.0345541	1.75321	2.26577	3.13834	6.02099	0.257921	0.296273	0.30566	0.650671	0.336808	0.512278	0.359733	0.50698	0.319746	0.178624	0.373712	0.284204	0.00636775	0.00405804	0.00274306	0.135842	0.000304768	0.00161416	0.00169441	0.00822938	0.0392817	0.00317286	0.00430432	0.578344	0.986233	1.11342	1.7593	0.00485942	2.22684	0.607097	0.0242647	0.00333061	0.0440413	0.288172	0.582367	0.895025	1.31951	1.6529	0.913831
Slc4a	0.0571145	0.552865	0.00541058	0.026278	0.289172	0.0188407	2.02792	0.0472023	0.0616395	0.174948	0.000446207	0.000495097	0.00119813	0.00558201	0.00158094	0.00126206	0.000707491	0.00143473	0.00216713	0.000717367	0.00129306	0.00229069	0.0021822	0.00109489	0.00411469	0.277392	0.00247218	0.00244661	0.000547444	0.00320602	0.00185418	0.00228277	0.00106126	0.0017481	0.000889326	0.00517222	0.00721392	0.142102	0.0108587	0.11344	0.369847	0.119493	0.26334	0.00673083	0.00985451	0.0715453	0.0853775	0.0247745	0.0429857
MRa	0.0591286	0.187505	0.0193704	0.00400218	2	0.00274306	2.96905	0.0514744	0.0813339	0.203768	0.00127968	0.00296038	0.00393342	0.0176401	0.00621513	0.00316188	0.00459729	0.0110869	0.0104526	0.00376013	0.00418662	0.00577886	0.00184138	0.00929068	0.00682479	0.712025	0.00517222	0.00287943	0.00340059	0.00945308	0.00854917	0.00412898	0.00461325	0.0114382	0.00608722		0.564482	1.06069	0.00101451		1.77154	1.6529	1.80876	0.290176	0.0774817	0.404721	0.521233	0.0997873	0.19751
MRb	0.342696	0.291183	0.0597466	0.0343154	2.46229	0.0144278	3.64268	0.105112	0.0871715	0.19751	0.0344345	0.0176401	0.0287559	0.034674	0.0282619	0.0545983	0.0371627	0.0130031	0.0720429	0.0224056	0.0207607	0.00978644	0.0402463	0.020546	0.0251203	13.737	0.0191701	0.0126038	0.0264608	0.0406669	0.0486978	0.0502407	0.30566	0.0109722	0.0168629	0.265172	0.163799	1.27899	0.552865	5.42642	2.52275	1.84676	2.04202	0.0793844	0.0605806	0.404721	1.50525	0.102238	0.239816
b-actin	1	1	1	1	1	1	1	1	1	1	1	1	1	1	1	1	1	1	1	1	1	1	1	1	1	1	1	1	1	1	1	1	1	1	1	1	1	1	1	1	1	1	1	1	1	1	1	1	1
average	ad3	ad3+1	ad3+2	ad3+3	con d0	d0	l0	l0.5	l3	l3+1	l3+2	l3+3			SD	ad3	ad3+1	ad3+2	ad3+3	con d0	d0	l0	l0.5	l3	l3+1	l3+2	l3+3
Amelx1	21.3348	76.2085	101.476	247.276	63.8093	1.52715	484.313	1.36131	382.041	481.177	81.4555	0.12896			Amelx1	9.48618	74.5652	0	162.299	107.599	2.58947	231.47	0	764.459	387.334	181.374
Amelx2	45.9367	114.689	87.7301	273.671	51.7344	1.51311	422.616	3.75809	419.129	494.579	65.7168	0.136787			Amelx2	12.6367	76.5105	0	85.7418	87.0218	2.72183	194.821	0	773.305	326.991	146.297
KLK4	0.0757178	0.00754403	0.000847206	0.0446639	0.00228426	0.106605	0.0610771	0.00704102	0.0106719	0.0203171	0.00584557	0.000787736			KLK4	0.106699	0.00575209	0	0.045278	0.00185125	0.259977	0.0925236	0	0.0075598	0.0104352	0.00957052
Mmp20	2.00384	0.473294	0.319746	0.276168	0.09821	0.0250713	1.10932	0.00485942	0.532291	1.11245	0.186228	0.00242971			Mmp20	2.56283	0.128103	0	0.137948	0.16108	0.0543368	0.489753	0	0.86174	0.470185	0.406753
Slc4a	0.0477454	0.00211345	0.00216713	0.00100521	0.00185593	0.0483632	0.00375589	0.142102	0.147285	0.0478879	0.0126562	0.0306069			Slc4a	0.0758453	0.00196702	0	0.000407073	0.000661308	0.112207	0.00295592	0	0.143728	0.0362671	0.0172439
MRa	0.0586551	0.00854025	0.0104526	0.00397337	0.00563697	0.123293	0.194003	1.06069	1.10488	0.275806	0.0541971	0.13167			MRa	0.0879778	0.00589856	0	0.000301567	0.00372668	0.288429	0.320856	0	0.883525	0.221486	0.0814742
MRb	0.0731025	0.03354	0.0720429	0.0215831	0.0235262	2.31018	0.114202	1.27899	2.07837	0.518197	0.224678	0.157672			MRb	0.0745204	0.0150622	0	0.00116307	0.0154471	5.59801	0.122995	0	1.886	0.675667	0.288947
b-actin	1	1	1	1	1	1	1	1	1	1	1	1			b-actin	0	0	0	0	0	0	0	0	0	0	0
control
	1	2	3	4	5	1	2	3	4	5
MRA 1	34.15	35.46		33.91	34.35	32.395	34.175		31.9	33.155
MRB	30.15	34.54		33.02	34.04	32.37	33.325	33.345	32.52	33.85
Bactin	22.98	25.84		20.435	22.32	21.375	22.63	25.97	20.195	21.545
2	29.925	31.36	35.74	34.965	39.45	30.485	31.525	33.72		35.91
	31.885	32.96	35.295	33.725	30.79	32.355	32.075	35.335		34.515
	18.095	21.73	24.17	27.175	22.87	17.88	21.265	23.24		24.52
3	34.16	33.79	34.525	31.03	32.26		35.73	32.605
	33.515	27.255	34.735	33.725	33.65		33.75	34.2
	22.55	22.32	28.265	20.695	21.86		27.965	26.575
4	28.315	29.205	28.335	27.615		29.17	26.695
	30.625	31.31	31.65	30.255		33.405	31.245
	17.84	18.445	22.875	17.275		27.17	23.195
5	28.345	28.065	30.38
	31.845	31.61	33.6
	19.795	22.505	25.205
6	31.985	29.5	28.84	28.5	31.18
	33.815	31.635	31.725	31.01	31.805
	20.645	18.065	19.14	19.745	21.195
7	33.48	26.84	27.145	27.055	24.355
	34.43	28.34	30.01	31.05	25.57
	25.805	18.66	20.25	20.15	18.59
11.5	27.665
	28.43
	18.185
18.5	26.68		27.47	27.975
	29.75		27.165	31.43
	19.58		19.115	20.775
control
	1	2	3	4	5	1	2	3	4	5		average	SD
MRA 1	0.000434005	0.00127084		8.78255e-05	0.000239116	0.000481559	0.000334664	0	0.000299532	0.00031992		0.000385274	0.000365434
MRB	0.00694408	0.00240458		0.000162756	0.000296434	0.000489976	0.000603232	0.00602426	0.000194897	0.000197618		0.0019242	0.00268715
Bactin	1	1		1	1	1	1	1		1		1	0
2	0.000274672	0.00126206	0.000328914	0.00451831	1.02076e-05	0.000160515	0.000815516	0.000700173		0.000372622		0.000938111	0.00139603
	7.05986e-05	0.000416326	0.000447756	0.0106722	0.00412898	4.39128e-05	0.000557014	0.000228582		0.000979953		0.00194948	0.00350791
	1	1	1	1	1	1	1	1		1		1	0
3	0.00031992	0.000352522	0.0130482	0.000774203	0.000740096		0.00459729	0.0153034				0.00501939	0.00646273
	0.000500272	0.0326902	0.0112807	0.000119558	0.000282395		0.018136	0.00506578				0.00972498	0.012171
	1	1	1	1	1		1					1	0
4	0.000702604	0.000576657	0.0227183	0.000771525		0.25	0.0883883					0.0605262	0.0988428
	0.000141687	0.000134045	0.00228277	0.000123774		0.0132763	0.00377319					0.00328863	0.00511609
	1	1	1	1		1	1					1	0
5	0.00266805	0.0211969	0.0276802									0.0171817	0.0129805
	0.000235824	0.00181603	0.00297066									0.00167417	0.00137293
	1	1	1									1	0
6	0.000385762	0.000361179	0.00120229	0.00231463	0.000986769							0.00105013	0.00079721
	0.000108501	8.22286e-05	0.000162756	0.000406347	0.000639841							0.000279935	0.0002386
	1	1	1	1	1							1	0
7	0.00489322	0.00344806	0.0084023	0.00834426	0.0183892							0.0086954	0.00583458
	0.00253289	0.00121907	0.00115331	0.000523327	0.00792156							0.00267003	0.00302537
	1	1	1	1	1							1	0
11.5	0.00140035											0.00140035
	0.000824039											0.000824039
	1											1
18.5	0.00728932		0.00305418	0.00680118								0.00571489	0.00231714
	0.00086801		0.00377319	0.000620191								0.0017538	0.00175323
	1		1	1								1	0
		MRA	MRB	Bactin									MRA	MRB	Bactin
1	average	0.000385274	0.0019242								1	SD	0.000365434	0.00268715	0
2		0.000938111	0.00194948								2		0.00139603	0.00350791	0
3		0.00501939	0.00972498								3		0.00646273	0.012171	0
4		0.0605262	0.00328863								4		0.0988428	0.00511609	0
5		0.0171817	0.00167417								5		0.0129805	0.00137293	0
6		0.00105013	0.000279935								6		0.00079721	0.0002386	0
7		0.0086954	0.00267003								7		0.00583458	0.00302537	0
11.5		0.00140035	0.000824039								11.5
18.5		0.00571489	0.0017538								18.5		0.00231714	0.00175323	0
	Amelx1	Amelx2	KLK4	Mmp20	Slc4a		Amelx1	Amelx2	KLK4	Mmp20	Slc4a			average	Amelx1	Amelx2	KLK4	Mmp20	Slc4a			SD	Amelx1	Amelx2	KLK4	Mmp20	Slc4a
1	10.89	8.855	6.225	10.855	11.575		0.000526967	0.00215963	0.0133687	0.000539908	0.000327776	1		-11.5	0.000880127	0.00878952	0.00184777	0.000237465	0.000483231	-10		-11.5
1	9.835	9.005	5.32	10.33	10.88		0.00109489	0.00194637	0.0250334	0.000776891	0.000530632	1		-18.5	0.000207588	0.000319564	0.00223116	0.000105234	0.00120036	-4		-18.5	7.86632e-05	7.33371e-05	0.00134348	9.22631e-05	0.000126892
1	6.045	7.93	2.84	6.06	6.82		0.0151452	0.00410046	0.139661	0.0149885	0.00885066	1		1	0.00446669	0.014574	0.0379265	0.00354742	0.00202766	1		1	0.00632085	0.0278047	0.0574141	0.00640331	0.00381699
1	7.545	3.96	7.5	9.78	13.075		0.00535462	0.0642571	0.00552427	0.00113744	0.000115886	1		2	0.128403	2.39863	0.262119	0.130253	0.00409636	2		2	0.164008	2.77138	0.542092	0.232881	0.00798248
1	12.205	11.265	7.37	11.73	11.64		0.000211801	0.000406347	0.00604518	0.000294387	0.000313336	1		3	0.122305	2.23778	0.264462	0.0755486	0.00277593	3		3	0.13782	2.68282	0.552509	0.0927068	0.00529146
2	1.34	-0.11	10.735	6.1	13.745		0.395021	1.07923	0.000586736	0.0145786	7.28354e-05	2		4	2.16938	12.0997	0.011319	0.642201	0.000951115	4		4	2.75628	12.9019	0.0212134	1.10931	0.00115001
2	2.485	-0.03	7.36	5.92	12.635		0.178624	1.02101	0.00608722	0.0165159	0.000157212	2		5	0.415526	5.50379	0.0020706	0.155004	0.000811429	5		5	0.310956	3.37386	0.00248396	0.0465352	0.00112779
2	4.85	0.58	5.695	6.235	12.075		0.034674	0.668964	0.0193034	0.0132763	0.000231773	2		6	2.72701	8.96941	0.00578834	0.20896	0.000498189	6		6	2.16269	4.04532	0.00520423	0.0899676	0.000359737
2	7.85	-2.865	-0.3	0.875	5.77		0.00433426	7.28536	1.23114	0.545254	0.0183255	2		7	3.68984	138.206	0.226441	3.70926	0.010115	7		7	5.30739	282.736	0.314878	7.75001	0.0138103
2	5.09	-0.955	4.225	4.02	9.205		0.0293601	1.93858	0.0534747	0.0616395	0.00169441	2
3	5.34	-0.225	6.93	4.55	11.335		0.0246888	1.16878	0.00820091	0.0426888	0.000387102	3
3	4.7	-0.675	-0.325	4.97	6.355		0.0384733	1.5966	1.25266	0.0319066	0.0122167	3
3	1.655	-2.805	4.985	2.055	9.895		0.317538	6.98858	0.0315766	0.240649	0.00105029	3
3	6.33	0.81	6.9	5.575	13.3		0.0124303	0.570382	0.00837323	0.0209777	9.91519e-05	3
3	2.195	0.21	5.54	4.59	12.95		0.218393	0.864537	0.0214928	0.0415214	0.000126375	3
4	-2.55	-4.69	4.535	-1.205	8.595		5.85634	25.8125	0.0431349	2.30537	0.00258611	4
4	-1.435	-4.35	9.76	2.88	13.68		2.70382	20.393	0.00115331	0.135842	7.61921e-05	4
4	3.51	-0.64	10.52	4.09	10.09		0.0877778	1.55833	0.000681027	0.0587202	0.000917503	4
4	5.08	0.655	11.67	3.86	12.12		0.0295643	0.635075	0.000306888	0.0688691	0.000224655	4
5	0.89	-2.325	11.62	3.065	11.79		0.539614	5.01066	0.00031771	0.119493	0.000282395	5
5	0.415	-3.295	10.815	2.23	12.915		0.750019	9.81508	0.000555086	0.213159	0.000129478	5
5	5.925	-0.67	7.46	3.115	8.645		0.0164588	1.59107	0.00567958	0.115423	0.00249802	5
5	1.49	-2.485	9.175	2.54	11.54		0.356013	5.59834	0.00173001	0.171943	0.000335826	5
6	2.545	-1.875	8.4	3.035	13.035		0.171348	3.66802	0.00296038	0.122004	0.000119145	6
6	-1.89	-3.295	7.91	1.605	12.87		3.70635	9.81508	0.0041577	0.328736	0.000133581	6
6	-2.505	-3.88	7.99	1.865	10.06		5.67649	14.723	0.00393342	0.274523	0.000936781	6
6	-0.205	-3.245	8.455	2.43	10.515		1.15269	9.48074	0.00284965	0.185565	0.000683392	6
6	-1.55	-2.84	6.055	2.9	10.66		2.92817	7.1602	0.0150405	0.133972	0.000618045	6
7	2.555	-0.235	0.555	3.18	4.855		0.170164	1.17691	0.680657	0.110338	0.0345541	7
7	-1.71	-2.715	9.785	3.05	10.345		3.27161	6.56593	0.0011335	0.120742	0.000768855	7
7	-3.685	-4.925	6.11	0.905	7.945		12.8616	30.3789	0.0144779	0.534033	0.00405804	7
7	8.775	-9.33	1.2	-4.135	7.65		0.00228277	643.591	0.435275	17.5695	0.00497875	7
7	-1.1	-3.22	10.565	2.24	7.33		2.14355	9.31787	0.000660113	0.211686	0.00621513	7
11.5	10.15	6.83	9.08	12.04	11.015		0.000880127	0.00878952	0.00184777	0.000237465	0.000483231	11.5
18.5	12.385	11.215	8.49	14.455	9.695		0.000186958	0.000420677	0.00278135	4.45258e-05	0.00120646	18.5
18.5	12.81	11.99	8.185	11.87	9.665		0.000139253	0.000245839	0.00343613	0.000267162	0.00123181	18.5
18.5	11.605	11.575	9.15	13.42	9.52		0.000321031	0.000327776	0.00176025	9.12384e-05	0.00136205	18.5
18.5	12.415	11.47	8.345	14.2	9.71		0.00018311	0.000352522	0.00307542	5.31342e-05	0.00119398	18.5
18.5		11.96	13.25	13.8	9.955			0.000251004	0.000102648	7.0111e-05	0.0010075	18.5
		MRA	MRB	Amelx									MRA	MRB	Amelx2
-4		0.00571489	0.0017538	7.33371e-05							-4		0.00231714	0.00175323	7.33371e-05
1	average	0.000385274	0.0019242	0.0278047							1	SD	0.000365434	0.00268715	0.0278047
2		0.000938111	0.00194948	2.77138							2		0.00139603	0.00350791	2.77138
3		0.00501939	0.00972498	2.68282							3		0.00646273	0.012171	2.68282
4		0.0605262	0.00328863	12.9019							4		0.0988428	0.00511609	12.9019
5		0.0171817	0.00167417	3.37386							5		0.0129805	0.00137293	3.37386
6		0.00105013	0.000279935	4.04532							6		0.00079721	0.0002386	4.04532
7		0.0086954	0.00267003	282.736							7		0.00583458	0.00302537	282.736
[truncated: 5 more columns]
